# Supplementary material for: Right Ventricular Strain and RV–Pulmonary Artery Coupling in Systemic Sclerosis: A Systematic Review
Source: J Clin Med. 2026 Apr 28;15(9):3368. doi: 10.3390/jcm15093368 (PMC13163976; doi:10.3390/jcm15093368)
Supplement: Supplementary file 1 [file jcm-15-03368-s001.zip]

Archive with 1 entries (1 files):
- jcm-4243907-supplementary.pdf
